# Supplementary material for: Psychometric Hepatic Encephalopathy Score for the Diagnosis of Minimal Hepatic Encephalopathy in Thai Cirrhotic Patients
Source: J Clin Med. 2023 Jan 8;12(2):519. doi: 10.3390/jcm12020519 (PMC9864758; doi:10.3390/jcm12020519)
Supplement: Supplementary file 1 [file jcm-12-00519-s001.zip]

Archive with 1 entries (1 files):
- jcm-1996795-supplementary.pdf
